# Supplementary material for: Single-cell transcriptomic analyses of T cells in chronic HCV-infected patients dominated by DAA-induced interferon signaling changes
Source: PLoS Pathog. 2021 Aug 9;17(8):e1009799. doi: 10.1371/journal.ppat.1009799 (PMC8376199; doi:10.1371/journal.ppat.1009799)
Supplement: S1 Table — Demographic and relevant clinical data for the subjects included in the study. (XLSX) [file ppat.1009799.s004.xlsx]

## Sheet: Sheet1
S1 Table: Subject Characteristics
Sex	age	Race/	Genotype	Pre-Tx	Fib4	Pre-Tx viral level (IU/mL)†	4 weeks viral level (IU/mL)	Post-Tx viral level	Duration of Tx (weeks)
		Ethnicity		ALT (U/L)
M*	58	CA	1a	251	1.19	5840000	ND	ND	12
M	61	CA	1a	200	1.85	531009	ND	ND	8
M	67	CA	1b	114	1.25	1715780	27	ND	8
M	43	CA	1a	103	1.34	1122599	ND	ND	8
M	58	Hispanic	1a	121	1.94	2670000	18	ND	8
M	58	CA	1b	45	1.8	914000	ND	ND	12
M	34	CA	NA	NA	NA	NA	NA	NA	NA
M	30	CA	NA	NA	NA	NA	NA	NA	NA
M	37	CA	NA	NA	NA	NA	NA	NA	NA
*Abbreviations: M=Male; CA=Caucasian; Tx=Treatment; ND=Not detected; NA=Not applicable; †Limit of detection is 12 international units (IU/ml)
